# Supplementary material for: Association between the donor to recipient ICG-PDR variation rate and the functional recovery of the graft after orthotopic liver transplantation: A case series
Source: PLoS One. 2021 Aug 27;16(8):e0256786. doi: 10.1371/journal.pone.0256786 (PMC8396715; doi:10.1371/journal.pone.0256786)
Supplement: S1 Data — (XLSX) [file pone.0256786.s001.xlsx]

## Sheet: Foglio1
N_OLT	Age_donor	Donor_risk_index	Steatosis	BMI_don	BSA	SODIUM_donor	lactates_Donor	ASTdonor	ALTdonor	AP donor	GGT_donor	Alb_donor	PDRdonor (%/min)	Cause of death	R15donor	Age_recipient	CIT__minuti_	WIT__minuti_	graft_weight_g_	Expected_liver_weight	Delta_EXP_EFF__g_	BMI_rec	MELD_pure_at_OLT	RBC_transf_UI_	PFC_frozen_plasma	PDR24h	R15_24h	PDR10gg	LogVariationRateICG_PDR	Deltapos1_Deltaneg0	VarLogR15	AST_recipient_pod_1	ALT_recipient_pod_1	INR_recipient_pod_1	lactates_recipient_pod_1	albumine_recipient_pod_1	bilirubine_recipient_pod_1	creatinine_recipient_pod_1	Hospital_days	Hospital_free_days_90	reOLTX	ReOltx_within_7_days	MORTALITY_90_DAYS	MEAF	PNF
668	60	1.766	10	21.67	1.64	142	1	29	20	44	105	32	33.1	2		60	430	50	1270	1542.82	-273.32	23.85	26	12	4	11.2	18.6		-0.0142178	0	2.03488	455	362	1.43	1	29	12.62	1.67	33	57	0	0	0	4.21	0
669	31	0.876	10	19.94	1.95	145	1.1	213	241	32	12	33	27.1	1	1.7	66	340	40	1505	1448.57	56.33	26.26	14	3	2	25.3	2.2		-0.00110143	0	0.0658669	417	481	1.29	1	29	1.19	1.21	24	66	0	0	0	2.18	0
670	22	0.936	5	24.69	2	143	2.3	96	44	44	39	27	21.8	1	3.8	58	410	30	1544	1601.16	-57.16	29.4	10	0	0	31.7	0.9		0.00745884	1	-0.164616	627	606	1.32	1.5	31	2.79	0.99	18	62	0	0	0	3.13	0
671	55	1.423	30	28.93	2.26	161	0.5	12	28	27	9	22	27.9	2	1.5	50	270	30	1741	1582.13	159.15	22.4	14	2	2	16.3	8.7	17.2	-0.00836619	0	0.508952	4437	3616	1.36	0.9	27	4.15	2.31	28	62	0	0	0	5.41	0
672	55	1.315	5	22.49	1.75	155	1.1	47	26	0	33	29	16	1	9.1	66	180	0	1353	1450.51	-97.98	22.16	11	2	2	18.8	15.6	32.9	0.00437737	1	0.0257234	2821	792	1.17	1.3	34	1.81	1.54	17	73	0	0	0	3.07	0
675	34	1.284	0	17.3	1.54	143	1.6	28	14	60	13	17	31.7	2	0.9	41	375	35	1158	1547.05	-389.05	23.59	9	0	2	17.9	6.8		-0.00782985	0	0.975852	1138	871	1.59	2	33	3.31	0.58	27	63	0	0	0	4.75	0
676	59	1.52	10	23.05	1.62	156	0.8	182	307	123	17	30	17.9	2	6.8	51	395	35	1540	1180.3	359.7	18.73	10	1	0	19.8	5.1	17.4	0.00244761	1	-0.0183733	2310	1919	1.74	1.1	25	2.4	0.91	20	70	0	0	0	5.98	0
677	79	1.908	25	29.06	1.97	144	0.7	20	27	62	14	34	19.2	2	5.6	51	325	30	1580	1424.08	155.92	22.86	27	0	0	14.1	12.1	19.5	-0.00698344	0	0.0597495	682	767	1.58	1	30	8.23	0.92	17	73	0	0	0	6.28	0
679	44	2.056	0	23.51	1.71	145	1.1	12	34	61	31	31	20.2	2	4.8	63	270	35	1322	1251.11	71.09	25.39	17	1	3	21.6	3.9	*46,1	0.00144071	1	-0.0187868	648	624	1.16	0.7	32	2.79	2.65	26	64	0	0	0	4.2	0
680	52	1.52	10	35.66	2.36	152	1.4	26	40	41	14	24	24.9	2	2.4	58	510	45	1825	1550.9	273.9	31.2	12	6	2	15.6	9.6	10.9	-0.00815561	0	0.250858	1951	1714	1.54	1.9	37	3.96	2.19	25	65	0	0	0	5.9	0
683	69	1.528	25	32.05	1.87	143	0.6	44	26	94	33	19	22.7	1	3.3	57	340	38	1447	1301.38	145.19	22.77	15	4	2	11	19.2	9.6	-0.0138605	0	0.231754	414	328	1.57	1	33	6.22	1.08	23	67	0	0	0	4.95	0
685	45	1.221	20	30.16	2.27	137	0.9	46	41	0	21	33	19.6	2	5.3	62	420	35	1749	1591.93	157.32	27.14	8	4	1	28	1.5	31	0.00790316	1	-0.103431	3031	2372	1.41	1.1	29	1.15	1.16	11	79	0	0	0	3.61	0
687	57	1.536	10	29.29	1.82574	149	1.9	64	76	0	108	20	28.8	2	1.3	60	540	40	1409.47	1764.19	-354.716	28.2933	13	2	4	6.7	36.6	10.4	-0.0219902	0	1.11503	937	610	1.65	1	29	11.31	1.41	22	68	0	0	0	5.98	0
688	56	1.52	15	34.06	2.09927	165	0.6	17	25	91	28	27	6.7	2	36.6	65	392	40	1620.64	1376.19	244.446	20.984	11	7	4	19.4	5.2	19.5	0.006914	1		1367	1205	1.25	0.7	34	2.45	1.58	26	64	0	0	0	4.02	0
691	46	1.349	10	29.39	1.91485	168	0.9	48	42	85	26	22	16.6	2	8.3	67	315	35	1478.27	1488.09	-9.82248	24.5351	11	0	0	11.5	17.8	14.3	-0.00960303	0	0.0399207	1697	963	1.59	1.6	29	1.56	0.96	25	65	0	0	0	4.81	0
692	23	0.955	0	20.7476	1.78769	165	1	101	60	38	20	25	26.8	1	18	26	300	30	1380.1	1210.29	169.809	22.4323	23	7	3	20.1	49	25.5	-0.00466189	0	0.241624	465	344	1.31	1.5	34	6.97	1.41	34	56	0	0	0	4.11	0
695	71	1.908	10	22.2656	1.59164	146	0.8	9	23	65	63	20	23.3	2	3	48	405	35	1228.75	1309.24	-80.4928	22.231	17	0	0	8.9	26.3	16.7	-0.0179385	0	0.314278	354	502	1.88	0	34	19.58	0.57	40	50	0	0	0	5.75	0
697	69	1.68	20	30.616	2.19	158	1.1	15	39	130	14	22	23.2	2	69	64	495	45	1690.68	1342.7	347.979	24.2424	8	0	0	20.4	47		-0.00240766	0	-0.0241668	518	539	1.58	0.7	28	1.09	1.18	28	62	0	0	0	2.81	0

## Sheet: Legend
Cause of Death
1 - traumatic head injury
2- hemorragic stroke
